# Supplementary material for: A tumor suppressor protein encoded by circKEAP1 inhibits osteosarcoma cell stemness and metastasis by promoting vimentin proteasome degradation and activating anti-tumor immunity
Source: J Exp Clin Cancer Res. 2024 Feb 21;43:52. doi: 10.1186/s13046-024-02971-7 (PMC10880370; doi:10.1186/s13046-024-02971-7)
Supplement: Supplementary file 9 — Supplemental Tables 1 and 2 [file 13046_2024_2971_MOESM9_ESM.zip]

Archive with 2 entries (2 files):
- Table S1.docx
- Table S2.doc
